# Supplementary material for: Prenatal Diagnosis of Ductal Constriction in Normal Heart Anatomy—Are There Any Neonatal Consequences?
Source: J Clin Med. 2025 May 13;14(10):3388. doi: 10.3390/jcm14103388 (PMC12112037; doi:10.3390/jcm14103388)
Supplement: Supplementary file 1 [file jcm-14-03388-s001.zip]

Archive with 1 entries (1 files):
- jcm-3551921-supplementary.pdf
